# Supplementary material for: PREGO: A Literature and Data-Mining Resource to Associate Microorganisms, Biological Processes, and Environment Types
Source: Microorganisms. 2022 Jan 26;10(2):293. doi: 10.3390/microorganisms10020293 (PMC8879827; doi:10.3390/microorganisms10020293)
Supplement: Supplementary file 1 [file microorganisms-10-00293-s001.zip]

Archive with 1 entries (1 files):
- microorganisms-1548015-supplementary.pdf
